# Supplementary material for: Combined Transplantation of Mesenchymal Progenitor and Neural Stem Cells to Repair Cervical Spinal Cord Injury
Source: Cells. 2025 Apr 23;14(9):630. doi: 10.3390/cells14090630 (PMC12072178; doi:10.3390/cells14090630)
Supplement: Supplementary file 1 [file cells-14-00630-s001.zip]

Archive with 1 entries (1 files):
- cells-3551829-supplementary.pdf
